# Supplementary material for: Iron Deficiency Anemia and Dyslipidemia Among Hospital Nurses: A Cross-Sectional Study in Turkey
Source: J Clin Med. 2024 Nov 22;13(23):7042. doi: 10.3390/jcm13237042 (PMC11642562; doi:10.3390/jcm13237042)
Supplement: Supplementary file 1 [file jcm-13-07042-s001.zip]

Archive with 1 entries (1 files):
- jcm-3250838-supplementary.pdf
